# Supplementary material for: Gene Body Methylation Confers Transcription Robustness in Mangroves During Long-Term Stress Adaptation
Source: Front Plant Sci. 2021 Sep 22;12:733846. doi: 10.3389/fpls.2021.733846 (PMC8493031; doi:10.3389/fpls.2021.733846)
Supplement: Supplementary file 8 [file Table_2.XLS]

## Sheet: Sheet1
Supplementary Table 2. Genomic features and summary of BS-seq analyses of the seven species in our data set.
Species	Genome size (bps)	Number of genes	Genome-wide methylation (%)				Gene body methylation (%)				Transposons methylation (%)			gbM genes	mCHG genes	mCHH genes	Percentage of gbM genes	Percentage of mCHG genes	Percentage of mCHH genes
			mCG	mCHG	mCHH		mCG	mCHG	mCHH		mCG	mCHG	mCHH
Oryza sativa	374471240	39049	53.93	31.5431	5.75545		23.2281	5.6377	1.02372		92.1837	79.9218	10.4369	2240	3079	2073	5.73638	7.88497	5.30871
Mimulus guttatus	312749872	28140	84.6332	44.8787	20.1229		72.1238	4.87119	1.53097		98.4147	87.0525	36.8917	4719	723	355	16.7697	2.5693	1.26155
Populus trichocarpa	434134862	41335	51.2752	33.2326	11.6365		25.8757	1.72801	0.642664		84.2308	74.404	22.4645	1269	320	1597	3.07004	0.774162	3.86355
Eucalyptus grandis	691346258	36349	48.3731	31.7215	2.76301		27.861	3.27681	0.407218		91.0846	80.2185	6.06326	2451	1545	118	6.74296	4.25046	0.324631
Avicennia marina	458310972	35168	43.5307	27.7537	11.1983		20.7814	1.86392	0.739952		93.7142	90.8255	26.6009	4060	297	907	11.5446	0.844518	2.57905
Rhizophora apiculata	232055149	26640	24.7563	13.4392	5.72251		23.3297	0.332196	0.202223		91.0633	85.5168	27.9739	6177	32	139	23.1869	0.12012	0.521772
Sonneratia alba	207167948	31886	26.3743	7.42939	2.34829		16.0409	0.338502	0.0602298		90.577	56.9905	11.426	5371	189	23	16.8444	0.592737	0.072132
Mean of mangroves	299178023	31231.3	31.5538	16.2074	6.42303		20.0507	0.844873	0.334135		91.7848	77.7776	22.0003	5202.67	172.667	356.333	17.192	0.519125	1.05765
S.D. of mangroves	1.38374e+08	4301.53	10.4038	10.4411	4.4664		3.6989	0.882528	0.358547		1.68844	18.1968	9.18324	1068.49	133.253	480.405	5.82895	0.367766	1.33661
Mean of non-mangrove relatioves	4.7941e+08	35274.7	61.4272	36.6109	11.5075		41.9535	3.292	0.860284		91.2434	80.5583	21.8065	2813	862.667	690	8.86091	2.53131	1.81658
S.D. of non-mangrove relatioves	1.93316e+08	6662.78	20.1493	7.19984	8.68067		26.1471	1.57165	0.592641		7.09328	6.33106	15.4247	1753.26	624.329	794.373	7.09116	1.73846	1.83359
