# Supplementary material for: Gene Body Methylation Confers Transcription Robustness in Mangroves During Long-Term Stress Adaptation
Source: Front Plant Sci. 2021 Sep 22;12:733846. doi: 10.3389/fpls.2021.733846 (PMC8493031; doi:10.3389/fpls.2021.733846)
Supplement: Supplementary file 12 [file Table_6.XLS]

## Sheet: Sheet1
Supplementary Table 6. Genes evolving convergently in methylation and sequence in mangroves.
	Gene name	Oryza sativa	Mimulus guttatus	Avicennia marina	Populus trichocarpa	Rhizophora apiculata	Eucalyptus grandis	Sonneratia alba
Cluster_1	CHR11, CHROMATIN-REMODELING PROTEIN 11	ChrUn.fgenesh.mRNA.85	Migut.G00196.1.p	evm.model.scaffold4.450	Potri.010G021400.1	evm.model.scaffold5.578	Eucgr.H03855.1.p	evm.model.scaffold14.237
Cluster_2	RESURRECTION1, RST1	LOC_Os01g07490.1	Migut.H00083.1.p	evm.model.scaffold104.79	Potri.001G346000.1	evm.model.scaffold38.88	Eucgr.I01751.1.p	evm.model.scaffold23.112
Cluster_3		LOC_Os01g19470.1	Migut.O00532.1.p	evm.model.scaffold24.3	Potri.002G194000.1	evm.model.scaffold3.555	Eucgr.H00999.1.p	evm.model.scaffold11.378
Cluster_4		LOC_Os01g47460.1	Migut.H02104.1.p	evm.model.scaffold51.3	Potri.001G353000.1	evm.model.scaffold8.161	Eucgr.D00339.1.p	evm.model.scaffold2.1682
Cluster_5	ARABIDOPSIS THALIANA HOMOLOG OF YEAST AUTOPHAGY 18 (ATG18)	LOC_Os01g57720.1	Migut.H01859.1.p	evm.model.scaffold27.80	Potri.001G417000.1	evm.model.scaffold20.290	Eucgr.F03423.1.p	evm.model.scaffold8.4
Cluster_6	ATATH8	LOC_Os02g56200.1	Migut.F01770.1.p	evm.model.scaffold13.30	Potri.010G221000.1	evm.model.scaffold1.1577	Eucgr.G02820.1.p	evm.model.scaffold21.773
Cluster_7	ETHYLENE RESPONSE 2, ETR2	LOC_Os04g08740.1	Migut.N00253.1.p	evm.model.scaffold63.20	Potri.008G164400.1	evm.model.scaffold2.741	Eucgr.H03145.1.p	evm.model.scaffold14.99
Cluster_8	ATVAM2, ATVPS41, VACUOLAR PROTEIN SORTING 41, VAM2, VPS41, ZIGZAG SUPPRESSOR 2, ZIP2	LOC_Os04g11880.1	Migut.N02533.1.p	evm.model.scaffold24.461	Potri.001G212700.1	evm.model.scaffold1.180	Eucgr.B03911.1.p	evm.model.scaffold57.9
Cluster_9	KINESIN-12B, PAKRP1L	LOC_Os04g28260.1	Migut.G01138.1.p	evm.model.scaffold84.40	Potri.014G149000.1	evm.model.scaffold38.452	Eucgr.L00643.1.p	evm.model.scaffold45.7
Cluster_10	MITOCHONDRIAL STABILITY FACTOR 1, MITOCHONDRIAL STABILITY FACTOR 2, MTSF1, MTSF2	LOC_Os04g41140.1	Migut.N00468.1.p	evm.model.scaffold180.99	Potri.007G123600.1	evm.model.scaffold5.476	Eucgr.A00240.1.p	evm.model.scaffold1.629
Cluster_11	OLIGOSACCHARYLTRANSFERASE 1B, OST1B	LOC_Os05g23600.1	Migut.C00376.1.p	evm.model.scaffold190.24	Potri.005G255000.1	evm.model.scaffold8.90	Eucgr.F01802.1.p	evm.model.scaffold11.1288
Cluster_12	DISPROPORTIONATING ENZYME 2, DPE2	LOC_Os07g46790.1	Migut.K00161.1.p	evm.model.scaffold1.470	Potri.016G028900.1	evm.model.scaffold43.42	Eucgr.K01679.1.p	evm.model.scaffold21.165
Cluster_13	LON PROTEASE 1, LON1, LON_ARA_ARA	LOC_Os07g48960.1	Migut.N01380.1.p	evm.model.scaffold147.10	Potri.005G017600.1	evm.model.scaffold4.1052	Eucgr.L00266.1.p	evm.model.scaffold8.375
Cluster_14	VACUOLAR PROTEIN SORTING 18, VPS18	LOC_Os08g08060.1	Migut.O00120.1.p	evm.model.scaffold117.22	Potri.013G147600.1	evm.model.scaffold10.138	Eucgr.K00914.1.p	evm.model.scaffold21.8
Cluster_15		LOC_Os08g37444.1	Migut.J01351.1.p	evm.model.scaffold3.99	Potri.006G183600.1	evm.model.scaffold11.198	Eucgr.C02497.1.p	evm.model.scaffold35.207
Cluster_16		LOC_Os09g25640.1	Migut.K00287.1.p	evm.model.scaffold1.380	Potri.018G100600.1	evm.model.scaffold9.562	Eucgr.C00229.1.p	evm.model.scaffold39.275
Cluster_17	MAC3A, MOS4-ASSOCIATED COMPLEX 3A	LOC_Os10g32880.1	Migut.G00547.1.p	evm.model.scaffold205.16	Potri.008G171600.1	evm.model.scaffold7.275	Eucgr.H02940.1.p	evm.model.scaffold3.914
Cluster_18	ATBZIP16, BASIC REGION/LEUCINE ZIPPER TRANSCRIPTION FACTOR 16, BZIP16	LOC_Os12g13170.1	Migut.A00608.1.p	evm.model.scaffold72.1	Potri.014G062400.1	evm.model.scaffold1.284	Eucgr.E00223.1.p	evm.model.scaffold10.1346
Cluster_19	ATPSS1, PHOSPHATIDYLSERINE SYNTHASE 1, PSS1	LOC_Os01g02890.1	Migut.E00388.1.p	evm.model.scaffold266.2	Potri.008G126100.1	evm.model.scaffold32.178	Eucgr.B02865.1.p	evm.model.scaffold13.64
Cluster_20	LOW PSII ACCUMULATION1, LPA1	LOC_Os01g25600.1	Migut.D00194.1.p	evm.model.scaffold30.111	Potri.002G206300.1	evm.model.scaffold3.467	Eucgr.H01162.1.p	evm.model.scaffold13.150
Cluster_21		LOC_Os01g40620.1	Migut.K01335.1.p	evm.model.scaffold16.306	Potri.017G077000.1	evm.model.scaffold38.202	Eucgr.J02136.1.p	evm.model.scaffold6.1185
Cluster_22		LOC_Os02g02950.1	Migut.F00552.1.p	evm.model.scaffold220.20	Potri.014G056400.1	evm.model.scaffold24.626	Eucgr.D00277.1.p	evm.model.scaffold9.460
Cluster_23		LOC_Os03g02170.1	Migut.H02482.1.p	evm.model.scaffold247.28	Potri.007G016100.1	evm.model.scaffold7.906	Eucgr.J02394.1.p	evm.model.scaffold17.706
Cluster_24	ATKRS-1, LYSYL-TRNA SYNTHETASE 1	LOC_Os03g38980.1	Migut.E00363.1.p	evm.model.scaffold120.4	Potri.006G166000.1	evm.model.scaffold25.86	Eucgr.C00141.1.p	evm.model.scaffold14.62
Cluster_25		LOC_Os03g64400.1	Migut.F01109.1.p	evm.model.scaffold158.31	Potri.012G142500.1	evm.model.scaffold1.1674	Eucgr.A02775.1.p	evm.model.scaffold4.1173
Cluster_26		LOC_Os04g25410.1	Migut.F01726.1.p	evm.model.scaffold13.9	Potri.006G159700.1	evm.model.scaffold21.215	Eucgr.H02521.1.p	evm.model.scaffold4.160
Cluster_27	AGMATINE IMINOHYDROLASE, ATAIH, EMB1873, EMBRYO DEFECTIVE 1873	LOC_Os04g39210.1	Migut.J01255.1.p	evm.model.scaffold56.15	Potri.015G055300.1	evm.model.scaffold1.499	Eucgr.B00659.1.p	evm.model.scaffold11.894
Cluster_28		LOC_Os05g02650.1	Migut.D02148.1.p	evm.model.scaffold22.39	Potri.001G234300.1	evm.model.scaffold19.292	Eucgr.J02099.1.p	evm.model.scaffold13.774
Cluster_29	SMALL ORGAN 4, SMO4	LOC_Os05g05220.1	Migut.N01809.1.p	evm.model.scaffold198.4	Potri.008G075700.1	evm.model.scaffold1.599	Eucgr.J00153.1.p	evm.model.scaffold23.640
Cluster_30	ATFTSH3, FTSH PROTEASE 3, FTSH3	LOC_Os05g38400.1	Migut.J00319.1.p	evm.model.scaffold170.17	Potri.009G033600.1	evm.model.scaffold19.223	Eucgr.B02325.1.p	evm.model.scaffold17.69
Cluster_31		LOC_Os06g08110.1	Migut.I00735.1.p	evm.model.scaffold48.104	Potri.006G060900.1	evm.model.scaffold9.671	Eucgr.F03926.1.p	evm.model.scaffold2.1175
Cluster_32	EMB1270, EMBRYO DEFECTIVE 1270	LOC_Os06g09880.1	Migut.F00109.1.p	evm.model.scaffold15.466	Potri.007G123900.1	evm.model.scaffold12.688	Eucgr.A02953.1.p	evm.model.scaffold4.1228
Cluster_33	CYCLOPHILIN 40, CYP40, SQN, SQUINT	LOC_Os06g11320.1	Migut.H00462.1.p	evm.model.scaffold33.94	Potri.009G106200.1	evm.model.scaffold12.308	Eucgr.I01174.1.p	evm.model.scaffold10.641
Cluster_34	ATGMII, GMII, GOLGI ALPHA-MANNOSIDASE II	LOC_Os06g13650.2	Migut.H00173.1.p	evm.model.scaffold12.43	Potri.001G350400.1	evm.model.scaffold38.156	Eucgr.J02166.1.p	evm.model.scaffold6.1382
Cluster_35	MATERNAL EFFECT EMBRYO ARREST 44, MEE44	LOC_Os06g45800.1	Migut.N01612.1.p	evm.model.scaffold38.146	Potri.014G066000.1	evm.model.scaffold28.157	Eucgr.D02494.1.p	evm.model.scaffold14.367
Cluster_36	SE, SERRATE	LOC_Os06g48530.1	Migut.N02418.1.p	evm.model.scaffold39.217	Potri.004G196400.1	evm.model.scaffold19.455	Eucgr.J00624.1.p	evm.model.scaffold13.651
Cluster_37		LOC_Os07g46600.1	Migut.H01558.1.p	evm.model.scaffold36.12	Potri.004G019100.1	evm.model.scaffold2.396	Eucgr.E04102.1.p	evm.model.scaffold12.791
Cluster_38	HISTONE MONO-UBIQUITINATION 2, HUB2	LOC_Os10g41590.1	Migut.D02533.1.p	evm.model.scaffold90.123	Potri.001G008800.1	evm.model.scaffold2.13	Eucgr.J01791.1.p	evm.model.scaffold24.168
